# Supplementary material for: Prospective ICH Q2(R2)-Aligned Total-Error Validation of Label-Free Untargeted Proteomics for Host Cell Protein Quantification in Biotherapeutics
Source: Proteomes. 2026 Apr 23;14(2):21. doi: 10.3390/proteomes14020021 (PMC13214865; doi:10.3390/proteomes14020021)
Supplement: Supplementary file 1 [file proteomes-14-00021-s001.zip]

Archive with 1 entries (1 files):
- proteomes-4233341-supplementary.pdf
